# Supplementary material for: Disjunction and Vicariance Between East and West Asia: A Case Study on Euonymus sect. Uniloculares Based on Plastid Genome Analysis
Source: Front Plant Sci. 2022 Mar 11;13:825209. doi: 10.3389/fpls.2022.825209 (PMC8963480; doi:10.3389/fpls.2022.825209)
Supplement: Supplementary file 3 [file Table_3.XLSX]

## Sheet: Sheet1
S-3 E. sect. Uniloculares (Non-coding regions) Introns Nucleotide diversity
Introns	Pi-Value	Standard Deviation	Number of Polymorphic (Segregating) Sites	Total number of Mutations, Eta	Window length	Step Size
trnH-GUG_psbA	0.03266	0.00685	23	23	100	25
psbA_trnk-UUU	0.00664	0.00251	5	5	100	25
trnk-UUU intron	0.00311	0.00068	22	22	100	25
trnk-UUU_rps16	0.00626	0.0019	10	10	100	25
rps16_trnQ-UUG	0.00483	0.00065	11	11	100	25
trnQ-UUG_psbK	0.00387	0.00097	3	3	100	25
psbK_psbI	0.00312	0.00087	4	4	100	25
psbI-trnS_GCU	0.02024	0.00707	11	12	100	25
trnS-GCU intron	0.00514	0.00132	11	11	100	25
trnS-GCU_trnS-CGA	0.00506	0.00156	8	8	100	25
trnS-CGA_trnR-UCU	0.01658	0.00323	19	19	100	25
trnR-UCU_atpA	0.01698	0.00424	11	11	100	25
atpA_atpF	0.0152	0.00434	2	2	40	10
atpF intron	0.00242	0.00062	5	5	100	25
atpF_atpH	0.01175	0.00513	11	11	100	25
atpH_atpI	0.00351	0.00049	9	9	100	25
atpI_rps2	0.0041	0.00123	3	3	100	25
rps2_rpoC2	0.00254	0.00082	1	1	100	25
rpoC2_rpoC1	0.00193	0.00124	1	1	100	25
rpoC1 intron	0.00457	0.00094	9	9	100	25
rpoC1_rpoB	0	0	0	0	14	4
rpoB-trnC_GCA	0.00541	0.00146	14	14	100	25
trnC-GCA_petN	0.00269	0.00062	6	6	100	25
petN_psbM	0.01597	0.00504	36	38	100	25
psbM_trnD-GUC	0.00634	0.0013	8	8	100	25
trnD-GUC_trnY-GUA	0.00271	0.00097	3	3	100	25
trnY-GUA_trnE-UUC	0	0	0	0	34	9
trnE-UUC_trnT-GGU	0.00517	0.00154	8	8	100	25
trnT-GGU_psbD	0.00813	0.00124	29	29	100	25
psbC_trnS-UGA	0.01747	0.00307	9	9	100	25
trnS-UGA_psbZ	0.01015	0.00236	10	10	100	25
psbZ-trnG_GCC	0.01949	0.00354	35	37	100	25
trnG-GCC_trnM-CAU	0.00417	0.00173	2	2	100	25
trnM-CAU_rps14	0.00206	0.00133	1	1	100	25
rps14_psaB	0.0026	0.00168	1	1	100	25
psaB_psaA	0	0	0	0	13	4
psaA_ycf3	0.00464	0.00112	9	9	100	25
ycf3 intron1	0.00117	0.00033	2	2	100	25
ycf3 intron2	0.00136	0.00061	3	3	100	25
ycf3_trnS-GGA	0.00301	0.00053	7	7	100	25
trnS-GGA_rps4	0.00554	0.00155	4	4	100	25
rps4_trnT-UGU	0.00472	0.00117	5	5	100	25
trnT-UGU_trnL-UAA	0.01557	0.00354	36	36	100	25
trnL-UAA intron	0.00452	0.00084	6	6	100	25
trnL-UAA_trnF-GAA	0.00538	0.00156	6	6	100	25
trnF-GAA_ndhJ	0.00973	0.00317	20	20	100	25
ndhJ_ndhK	0	0	0	0	100	25
ndhK_ndhC	0.00889	0.00369	2	2	45	12
ndhC_trnV	0.00785	0.00199	8	8	100	25
trnV-UAC intron	0.00188	0.00043	3	3	100	25
trnV_trnM-CAU	0.00559	0.00168	3	3	100	25
trnM-CAU_atpE	0.0447	0.0228	35	35	100	25
atpB_rbcL	0.00377	0.00151	8	8	100	25
rbcL_accD	0.00245	0.00102	4	4	100	25
accD_psaI	0	0	0	0	100	25
psaI_ycf4	0.00516	0.00097	6	6	100	25
ycf4_cemA	0.00581	0.001	6	7	100	25
cemA_petA	0.00149	0.00096	1	1	100	25
petA_psbJ	0.00489	0.00137	12	12	100	25
psbJ_psbL	0.0023	0.00148	1	1	100	25
psbL_psbF	0	0	0	0	15	4
psbF_psbE	0	0	0	0	5	2
psbE_petL	0.00385	0.00095	12	12	100	25
petL_petG	0.00606	0.00183	3	3	100	25
petG_trnW-CCA	0.008	0.00357	3	3	100	25
trnW-CCA_trnP-UGG	0.00667	0.00277	4	4	100	25
trnP-UGG_psaJ	0.00595	0.00152	5	5	100	25
psaJ_rpl33	0	0	0	0	100	25
rpl33_rps18	0.00647	0.00152	4	4	100	25
rps18_rpl20	0.00631	0.00177	4	4	100	25
rpl20_rps12	0.0053	0.00126	10	11	100	25
rps12_clpP	0.00606	0.0014	3	3	100	25
clpP_psbB	0.00461	0.00139	6	6	100	25
clpP intron 1	0.00599	0.00175	14	14	100	25
clpP intron 2	0.00357	0.00069	5	5	100	25
psbB_psbT	0.0078	0.0026	4	4	100	25
psbT_pbf1	0.00556	0.00359	1	1	31	8
pbf1_psbH	0	0	0	0	100	25
psbH_petB	0.0216	0.01395	7	7	100	25
petB intron	0.00666	0.00092	12	12	100	25
petB_petD	0.00755	0.00312	4	4	100	25
petD intron	0.00231	0.00074	5	5	100	25
petD-rpoA	0.0108	0.00697	7	7	100	25
rpoA_rps11	0	0	0	0	33	9
rps11_rpl36	0.00444	0.00287	2	2	100	25
rpl36-infA	0.00551	0.00229	2	2	100	25
infA_rps8	0.01925	0.00493	5	5	100	25
rps8_rpl14	0	0	0	0	100	25
rpl14_rpl16	0.01747	0.00547	7	7	100	25
rpl16 intron	0.00423	0.00112	13	13	100	25
rpl16_rps3	0.00179	0.00116	1	1	100	25
rps3_rpl22	0	0	0	0	100	25
rpl22 – rps19	0.04228	0.01463	9	10	100	25
rps19 – rpl2	0.04624	0.01612	8	8	39	10
rpl2 intron	0.00052	0.00034	1	1	100	25
rpl2_rpl23	0	0	0	0	10	3
rpl23_trnM-CAU	0	0	0	0	100	25
trnM-CAU_ycf2	0	0	0	0	50	13
ycf2_trnL-CAA	0.00034	0.00022	1	1	100	25
trnL-CAA_ndhB	0.00288	0.00101	5	5	100	25
ndhB intron	0.00049	0.00031	1	1	100	25
ndhB_rps7	0	0	0	0	100	25
rps7_rps12	0	0	0	0	28	7
rps12 intron	0.00319	0.00091	4	4	100	25
rps12_ycf15	0.00141	0.00058	4	4	100	25
ycf15_trnV-GAC	0.00188	0.00057	3	3	100	25
trnV-GAC_rrn16	0.00145	0.00094	1	1	100	25
rrn16_trnI	0	0	0	0	100	25
trnI_GAU intron	0.00035	0.00023	1	1	100	25
trnI-GAU_trnA- UGC	0.00521	0.00336	1	1	35	9
trnA-UGC intron	0	0	0	0	100	25
trnA- UGC-rrn23	0.00395	0.00085	1	1	100	25
rrn23_rrn4.5	0	0	0	0	100	25
rrn4.5_rrn5	0	0	0	0	100	25
rrn5_trnR-ACG	0	0	0	0	100	25
trnR-ACG_trnN-GUU	0.0048	0.00069	7	7	100	25
trnN-GUU_YCF1	0	0	0	0	100	25
ycf1_ndhF	0.01999	0.00257	30	41	100	25
ndhF_rpl32	0.01359	0.00289	31	34	100	25
rpl32_trnL-UAG	0.00484	0.00116	7	7	100	25
trnL-UAG_ccsA	0.00758	0.00489	2	2	50	13
ccsA_ndhD	0.01732	0.00606	10	10	100	25
ndhD_psaC	0.00407	0.00131	1	1	100	25
psaC_ndhE	0.00413	0.00185	3	3	100	25
ndhE_ndhG	0.00343	0.00098	2	2	100	25
ndhG_ndhI	0.0041	0.00122	4	4	100	25
ndhI_ndhA	0.00721	0.00233	1	1	38	10
ndhA intron	0.00561	0.00118	18	18	100	25
ndhH_rps15	0.00303	0.00196	1	1	100	25
rps15_ycf1	0.00805	0.00204	8	8	100	25
