# Supplementary material for: Disjunction and Vicariance Between East and West Asia: A Case Study on Euonymus sect. Uniloculares Based on Plastid Genome Analysis
Source: Front Plant Sci. 2022 Mar 11;13:825209. doi: 10.3389/fpls.2022.825209 (PMC8963480; doi:10.3389/fpls.2022.825209)
Supplement: Supplementary file 5 [file Table_5.XLSX]

## Sheet: Sheet1
S-5-Assembly information of 4 species of E. sect Uniloculares using NGS
Name	Number of Total Read	Number of plastid DNA reads	Coverage length	Maximum Coverage
E. sachalinensis	12775426	558175	173724	1438
E.oxyphyllus	12310566	324072	170569	1645
E.macropterus	12051758	387422	170900	1144
E.latifolius	12262886	254172	172620	673
